# Supplementary material for: Cryptococcus neoformans releases proteins during intracellular residence that affect the outcome of the fungal–macrophage interaction
Source: Microlife. 2022 Sep 21;3:uqac015. doi: 10.1093/femsml/uqac015 (PMC9552768; doi:10.1093/femsml/uqac015)
Supplement: uqac015_Supplemental_Files [file uqac015_supplemental_files.zip]

Archive with 8 entries (8 files):
- SFig1-supplementary data.png
- SFig2-supplementary data.tiff
- SFig3-supplementary data.tiff
- SFig4. Melanization panel-supplementary data.tiff
- SFig5-Apr2022-supplementary data.tiff
- SFig6. Bioinformatics-supplementary data-compre.pdf
- STable1-C.neoSecreted Proteins-REV3-supplementary data.xlsx
- STable2-2021-7-12_TablePredID-supplementary data.xlsx
