# Supplementary material for: Cryptococcus neoformans releases proteins during intracellular residence that affect the outcome of the fungal–macrophage interaction
Source: Microlife. 2022 Sep 21;3:uqac015. doi: 10.1093/femsml/uqac015 (PMC9552768; doi:10.1093/femsml/uqac015)
Supplement: uqac015_Supplemental_Files [file uqac015_supplemental_files.zip › STable1-C.neoSecreted Proteins-REV3-supplementary data.xlsx]

## Sheet: Sheet1
SupplementalTable 1. C. neoformans proteins identified in J774.16 macrophage infected with live H99 (LCN) and HK H99(HKCN).
“Y” under the Signal Peptide column indicates that a signal peptide was predicted by at least one of the following tools: SignalP, PrediSci, and Phobius. “N” indicates that no signal peptides were predicted by any of the tools. The number of transmembrane domains was predicted by Phobius. “TRUE” under the Present in ExVe column indicates that the gene was found in the ExVe database, while “FALSE”…
Accession Number	Identified Proteins (226/3849)	MW	HKCN Spectral Count	LCN Spectral Count	Signal Peptide	Transmembrane Domains	Category	Function	Present in ExVe
CNAG_01984T0	| CNAG_01984 transaldolase (324 aa)	35 kDa	0	24.407	N	0	Carbohydrate Metabolism	pentose phosphate pathway	TRUE
CNAG_06812T1	| CNAG_06812 phospholipase D (1745 aa)	196 kDa	3.5991	13.054	N	0	Transport	membrane trafficking, cytoskeletal rearrangement, exocytosis	TRUE
CNAG_00583T0	| CNAG_00583 hypothetical protein (1109 aa)	118 kDa	0	6.4459	N	1	-	-	TRUE
CNAG_00665T0	| CNAG_00665 DNA topoisomerase 2-associated protein PAT1 (839 aa)	91 kDa	0	3.9052	N	0	Transcription/Translation	mRNA-decapping factor, binds to mRNA under glucose starvation	TRUE
CNAG_03701T0	| CNAG_03701 3-phosphoshikimate 1-carboxyvinyltransferase (1612 aa)	173 kDa	0	3.9052	N	0	AA Biosynthesis	biosynthesis of aromatic amino acids	TRUE
CNAG_05540T0	| CNAG_05540 urease (882 aa)	96 kDa	0	3.6959	Y	1	Nitrogen metabolism	raises pH by breaking down urea into ammonia and carbamate	TRUE
CNAG_04864T1	| CNAG_04864 iron regulator 1 (953 aa)	103 kDa	0	3.2229	N	0	Transcription/Translation	Sequence specific DNA binding	TRUE
CNAG_00995T0	| CNAG_00995 hypothetical protein (650 aa)	69 kDa	0	3.2229	Y	0	-	-	TRUE
CNAG_07718T0	| CNAG_07718 multidomain RhoGEF (1935 aa)	214 kDa	2.8412	3.2229	N	0	Signal Transduction	activate small GTPases for intracellular signaling	TRUE
CNAG_03588T0	| CNAG_03588 L-aminoadipate-semialdehyde dehydrogenase (1410 aa)	154 kDa	0	3.2229	N	0	AA Biosynthesis	oxidoreductase, lysine biogenesis	TRUE
CNAG_05791T0	| CNAG_05791 hypothetical protein (1067 aa)	114 kDa	0	2.9289	N	0	-	-	TRUE
CNAG_05826T0	| CNAG_05826 translation elongation factor Tu (744 aa)	80 kDa	0	2.9289	N	0	Transcription/Translation	Protein biosynthesis	TRUE
CNAG_07473T0	| CNAG_07473 valine-tRNA ligase (1110 aa)	126 kDa	0	2.9289	N	0	Transcription/Translation	Valine-tRNA ligase activity	TRUE
CNAG_01415T0	| CNAG_01415 cytoplasmic protein (1237 aa)	140 kDa	0	2.9137	N	0	-	-	TRUE
CNAG_04640T0	| CNAG_04640 ATP-citrate synthase subunit 1 (1150 aa)	125 kDa	2.8412	2.9137	N	0	Carbohydrate Metabolism	ATP Citrate synthase activity	TRUE
CNAG_03621T0	| CNAG_03621 peptidyl-prolyl cis-trans isomerase (176 aa)	19 kDa	0	2.1486	N	0	Protein Folding	Accelerate the folding of proteins	TRUE
CNAG_07373T0	| CNAG_07373 carbamoyl-phosphate synthase, large subunit (2334 aa)	255 kDa	7.5766	2.1486	N	0	Transcription/Translation	de novo pyrimidine nucleobase biosynthetic process, glutamine catabolic process, carbamoyl phosphate biosynthetic process	TRUE
CNAG_03553T0	| CNAG_03553 hypothetical protein (1187 aa)	127 kDa	0	2.1486	N	1	-	-	TRUE
CNAG_06277T0	| CNAG_06277 ribosomal RNA-processing protein 12 (1326 aa)	144 kDa	0	2.1486	N	0	Ribosomal Processing	ribosome biogenesis	TRUE
CNAG_00050T0	| CNAG_00050 hypothetical protein (302 aa)	34 kDa	0	2.1486	N	0	-	-	TRUE
CNAG_07967T0	| CNAG_07967 hypothetical protein (1040 aa)	117 kDa	0	2.1486	Y	0	-	-	TRUE
CNAG_00640T0	| CNAG_00640 small subunit ribosomal protein S4-A (264 aa)	30 kDa	0	2.1486	N	0	Transcription/Translation	RNA binding for translation	TRUE
CNAG_03983T0	| CNAG_03983 oxidoreductase (320 aa)	36 kDa	0	1.9526	N	0	Redox processes	oxidoreductase activity	TRUE
CNAG_03503T0	| CNAG_03503 ATP-binding cassette transporter protein YOR1 (1513 aa)	167 kDa	0	1.9526	N	11	Transport	ATPase activity, coupled to transmembrane transport	TRUE
CNAG_05070T0	| CNAG_05070 sulfite reductase (NADPH) hemoprotein, beta-component (1376 aa)	150 kDa	0	1.9526	Y	0	AA Biosynthesis	iron binding / amino acid biosynthesis	TRUE
CNAG_04433T0	| CNAG_04433 CMGC/DYRK/DYRK2 protein kinase (1725 aa)	186 kDa	0	1.9425	N	0	Signal Transduction	Serine / thrionine kinase activity	TRUE
CNAG_04066T0	| CNAG_04066 endoribonuclease L-PSP (154 aa)	16 kDa	2.0293	1.0743	N	0	Transcription/Translation	Deaminase / endoribonuclease activity	TRUE
CNAG_02801T1	| CNAG_02801 thioredoxin (105 aa)	11 kDa	0	1.0743	N	0	Redox processes	protein disulfide oxidoreductase activity	TRUE
CNAG_05077T0	| CNAG_05077 glycosyl hydrolase (715 aa)	80 kDa	0	0.97123	N	0	Carbohydrate Metabolism	hydrolase activity, polysaccharide metabolic process	TRUE
CNAG_01430T0	| CNAG_01430 hypothetical protein (432 aa)	45 kDa	0	0.97123	N	0	-	-	TRUE
CNAG_01557T0	| CNAG_01557 calmodulin (150 aa)	17 kDa	12.176	0	N	0	Calcium ion binding		TRUE
CNAG_04189T0	| CNAG_04189 succinate dehydrogenase [ubiquinone] flavoprotein subunit, mitochondrial (638 aa)	70 kDa	7.1983	0	N	0	Redox processes	citric acid cycle and electron transport chain	TRUE
CNAG_01265T0	| CNAG_01265 charged multivesicular body protein 6 (219 aa)	25 kDa	4.0586	0	N	0	Transport	Protein transport	TRUE
CNAG_02440T0	| CNAG_02440 cation-transporting ATPase (781 aa)	88 kDa	3.8068	0	Y	0	Protein Folding	ATP binding, protein folding, response to stress	TRUE
CNAG_07571T0	| CNAG_07571 hypothetical protein (911 aa)	96 kDa	3.7883	0	N	0	-	-	TRUE
CNAG_06123T0	| CNAG_06123 leucine-tRNA ligase (1115 aa)	126 kDa	2.8412	0	N	0	DNA replication	Ligase activity	TRUE
CNAG_04755T0	| CNAG_04755 STE/STE11/BCK1 protein kinase (1794 aa)	197 kDa	2.6994	0	N	0	Signal Transduction		TRUE
CNAG_06231T0	| CNAG_06231 large subunit ribosomal protein L13 (200 aa)	22 kDa	2.6994	0	N	0	Transcription/Translation		TRUE
CNAG_02099T0	| CNAG_02099 fatty acid synthase subunit beta, fungi type (2515 aa)	275 kDa	2.0293	0	N	0	-	-	TRUE
CNAG_02168T0	| CNAG_02168 glucoamylase (1467 aa)	158 kDa	1.9034	0	N	0	Carbohydrate Metabolism		TRUE
CNAG_04082T0	| CNAG_04082 proline-tRNA ligase (741 aa)	83 kDa	1.9034	0	N	0	Transcription/Translation	Ligase activity	TRUE
CNAG_06178T0	| CNAG_06178 hypothetical protein (1444 aa)	151 kDa	1.9034	0	N	0	-	-	TRUE
CNAG_07800T0	| CNAG_07800 syntaxin-binding protein 1 (761 aa)	85 kDa	1.9034	0	N	0	Transport		TRUE
CNAG_05581T0	| CNAG_05581 chitin synthase (1422 aa)	158 kDa	1.9034	0	N	6	Cell Wall Biogenesis	Chitin production	TRUE
CNAG_00626T0	| CNAG_00626 hypothetical protein (225 aa)	24 kDa	1.7996	0	N	1	-	-	TRUE
CNAG_00730T0	| CNAG_00730 ATP-binding cassette transporter (1544 aa)	173 kDa	1.7996	0	N	12	Transport		TRUE
CNAG_01107T0	| CNAG_01107 phosphatidylinositol glycan, class A (784 aa)	87 kDa	1.0147	0	Y	4	GPI Anchor Biosynthesis		TRUE
CNAG_03316T0	| CNAG_03316 rho GDP-dissociation inhibitor (197 aa)	22 kDa	0.9517	0	N	0	Signal Transduction		TRUE
CNAG_05438T0	| CNAG_05438 hypothetical protein (278 aa)	31 kDa	0.9517	0	N	0	-	-	TRUE
CNAG_07903T0	| CNAG_07903 hypothetical protein (1865 aa)	209 kDa	0.94707	0	N	0	-	-	TRUE
CNAG_00866T0	| CNAG_00866 transketolase (647 aa)	71 kDa	0.94707	0	N	0	Carbohydrate Metabolism	pentose phosphate pathway	TRUE
CNAG_05894T0	| CNAG_05894 dynein heavy chain 1, cytosolic (4630 aa)	524 kDa	9.3723	10.331	N	0	Transport	motor protein	FALSE
CNAG_03655T1	| CNAG_03655 hypothetical protein (2007 aa)	222 kDa	3.7549	9.2767	N	0	-	-	FALSE
CNAG_04172T0	| CNAG_04172 transcription factor C subunit 6 (826 aa)	91 kDa	6.6295	6.7986	N	0	Transcription/Translation	transcription factor	FALSE
CNAG_02103T1	| CNAG_02103 hypothetical protein (1896 aa)	209 kDa	0	6.4459	N	0	-	-	FALSE
CNAG_06332T0	| CNAG_06332 hypothetical protein (1093 aa)	121 kDa	0	5.8274	N	0	-	-	FALSE
CNAG_06728T0	| CNAG_06728 kinesin (958 aa)	107 kDa	0	4.8814	N	0	Transport	motor protein	FALSE
CNAG_06818T0 (+1)	| CNAG_06818 hypothetical protein (837 aa)	93 kDa	0	4.2973	N	0	-	-	FALSE
CNAG_07781T1	| CNAG_07781 ATP-dependent bile acid transporter (1618 aa)	180 kDa	0	4.2973	N	13	Transport	-	FALSE
CNAG_04370T0	| CNAG_04370 U3 small nucleolar RNA-associated protein 10 (2022 aa)	222 kDa	0	4.2973	Y	0	Ribosomal Processing	cleave ribosomal RNA during pre rRna processing	FALSE
CNAG_04164T0	| CNAG_04164 hypothetical protein (684 aa)	77 kDa	0	3.9052	Y	0	-	-	FALSE
CNAG_06864T0 (+1)	| CNAG_06864 hypothetical protein (850 aa)	93 kDa	0	3.9052	N	0	-	-	FALSE
CNAG_00060T0	| CNAG_00060 chaperone regulator (402 aa)	44 kDa	3.7883	3.8849	N	0	Chaperone	-	FALSE
CNAG_00348T0	| CNAG_00348 hypothetical protein (530 aa)	59 kDa	0	3.2229	N	0	-	-	FALSE
CNAG_06819T0	| CNAG_06819 DNA helicase INO80 (1858 aa)	207 kDa	0	3.2229	N	0	Transcription/Translation	unzips DNA	FALSE
CNAG_03608T0	| CNAG_03608 hypothetical protein (886 aa)	96 kDa	0	3.2229	N	0	-	-	FALSE
CNAG_01579T0	| CNAG_01579 vacuolar membrane-associated protein IML1 (1879 aa)	209 kDa	0	3.2229	N	0	Signal Transduction	intracellular trafficking, autophagy, response to nitrogen starvation, AA biogenesis	FALSE
CNAG_00609T0	| CNAG_00609 hypothetical protein (1026 aa)	113 kDa	0	3.2229	Y	11	-	-	FALSE
CNAG_04724T0	| CNAG_04724 ubiquitin-protein ligase E3 C (1054 aa)	118 kDa	7.1026	3.2229	N	0	Ubiquitination	-	FALSE
CNAG_04393T0	| CNAG_04393 RNA helicase (1746 aa)	194 kDa	0	3.2229	N	0	Transcription/Translation	unwinds RNA	FALSE
CNAG_01530T0	| CNAG_01530 suppressor protein SPT23 (1471 aa)	157 kDa	0	3.2229	N	1	Transcription/Translation	Dosage-dependent suppressor of Ty-induced promoter mutations / positive regulation of transcription	FALSE
CNAG_06158T0	| CNAG_06158 hypothetical protein (1350 aa)	147 kDa	0	3.2229	N	0	-	-	FALSE
CNAG_06435T0	| CNAG_06435 hypothetical protein (1069 aa)	117 kDa	0	3.2229	N	0	-	-	FALSE
CNAG_04727T0	| CNAG_04727 hypothetical protein (507 aa)	57 kDa	0	3.2229	N	1	-	-	FALSE
CNAG_05609T0	| CNAG_05609 hypothetical protein (1018 aa)	114 kDa	0	3.2229	N	0	-	-	FALSE
CNAG_01848T0	| CNAG_01848 hypothetical protein (1477 aa)	163 kDa	3.9327	3.1845	N	0	-	-	FALSE
CNAG_04450T0	| CNAG_04450 chromodomain-helicase-DNA-binding protein 1 (1521 aa)	171 kDa	1.9034	3.1249	N	0	Transcription/Translation	chromatin remodeling	FALSE
CNAG_01882T0	| CNAG_01882 histone-lysine N-methyltransferase, H3 lysine-79 specific (645 aa)	71 kDa	0	2.9289	N	0	Transcription/Translation	histone methylation, dna binding	FALSE
CNAG_03600T0	| CNAG_03600 ATP-binding cassette, subfamily B (MDR/TAP), member 1 (1544 aa)	169 kDa	0	2.9289	N	10	Transport	MRD/TAP responsible for membrane trafficking / drug resistance / ATP dependent drug efflux pump	FALSE
CNAG_01763T0	| CNAG_01763 cytoplasmic protein (583 aa)	63 kDa	0	2.9289	N	0	Other	-	FALSE
CNAG_00651T0	| CNAG_00651 ATP-binding cassette, subfamily D (ALD), peroxisomal long-chain fatty acid import protein (855 aa)	95 kDa	0	2.9289	Y	4	Transport	Peroxisomal import of fatty acids	FALSE
CNAG_01016T0	| CNAG_01016 vacuolar membrane protein (1383 aa)	153 kDa	0	2.9289	N	0	Transport	Substrate-specific transmembrane transporter activity	FALSE
CNAG_04113T0	| CNAG_04113 hypothetical protein (991 aa)	107 kDa	0	2.9289	N	0	-	-	FALSE
CNAG_02528T0 (+1)	| CNAG_02528 hypothetical protein (898 aa)	94 kDa	0	2.9289	N	0	-	-	FALSE
CNAG_02303T0	| CNAG_02303 pre-mRNA-splicing factor ATP-dependent RNA helicase PRP16 (1303 aa)	145 kDa	0	2.9137	N	0	Transcription/Translation	Helicase activity	FALSE
CNAG_03240T0	| CNAG_03240 mannosyl-oligosaccharide 1,2-alpha-mannosidase (866 aa)	97 kDa	0	2.9137	N	1	Calcium ion binding	Calcium ion binding	FALSE
CNAG_04580T1	| CNAG_04580 RNA helicase (719 aa)	78 kDa	0	2.9137	Y	0	Transcription/Translation	Helicase activity	FALSE
CNAG_00493T0	| CNAG_00493 hypothetical protein (973 aa)	107 kDa	0	2.9137	N	0	-	-	FALSE
CNAG_01101T0	| CNAG_01101 hypothetical protein (1081 aa)	124 kDa	0	2.9137	Y	0	-	-	FALSE
CNAG_00566T0	| CNAG_00566 DNA ligase 1 (939 aa)	104 kDa	0	2.4639	N	0	DNA repair	DNA repair, ligation, recombination	FALSE
CNAG_00682T0	| CNAG_00682 kinesin (1567 aa)	176 kDa	0	2.4639	N	0	Transport	motor protein	FALSE
CNAG_01398T0	| CNAG_01398 ATP-dependent RNA helicase DOB1 (1069 aa)	120 kDa	0	2.4639	N	0	Transcription/Translation	RNA Helicase ac	FALSE
CNAG_04788T0	| CNAG_04788 hypothetical protein (2248 aa)	244 kDa	0	2.1486	N	0	-	-	FALSE
CNAG_07855T0	| CNAG_07855 midasin (4972 aa)	553 kDa	3.703	2.1486	N	0	Chaperone	Nuclear chaperone required for maturation and nuclear export of pre-60S ribosome subunits	FALSE
CNAG_06278T0	| CNAG_06278 hypothetical protein (1632 aa)	176 kDa	0	2.1486	N	0	-	-	FALSE
CNAG_01000T0	| CNAG_01000 nuclear pore complex protein Nup155 (1328 aa)	146 kDa	0	2.1486	N	0	Transport	Bidirectional nuclear pore protein	FALSE
CNAG_04377T0	| CNAG_04377 vacuolar protein (1259 aa)	136 kDa	0	2.1486	Y	0	-	-	FALSE
CNAG_02284T0	| CNAG_02284 2-oxoisovalerate dehydrogenase E1 component, alpha subunit (505 aa)	56 kDa	0	2.1486	N	0	Redox processes	oxidoreductase activity	FALSE
CNAG_04360T0	| CNAG_04360 tRNA (guanine37-N1)-methyltransferase (544 aa)	61 kDa	0	2.1486	N	0	Transcription/Translation	methyltransferase for tRNA	FALSE
CNAG_06325T0	| CNAG_06325 GTPase activator (1040 aa)	112 kDa	0	2.1486	N	0	Signal Transduction	GTPase activator activity	FALSE
CNAG_07524T0	| CNAG_07524 AMP deaminase (999 aa)	113 kDa	0	2.1486	N	0	Metabolism	AMP deaminase activity	FALSE
CNAG_03894T0	| CNAG_03894 hypothetical protein (733 aa)	81 kDa	0	2.1486	N	0	-	-	FALSE
CNAG_04838T0	| CNAG_04838 hypothetical protein (778 aa)	87 kDa	0	2.1486	N	1	-	-	FALSE
CNAG_02666T0	| CNAG_02666 hypothetical protein (635 aa)	70 kDa	0	2.1486	N	1	-	-	FALSE
CNAG_06368T0	| CNAG_06368 hypothetical protein (365 aa)	40 kDa	0	2.1486	N	0	-	-	FALSE
CNAG_06454T0	| CNAG_06454 Atypical/RIO/RIO1 protein kinase (621 aa)	70 kDa	0	1.9526	N	0	Signal Transduction	ATP binding, protein serine/threonine kinase activity	FALSE
CNAG_05622T0	| CNAG_05622 specific transcriptional repressor (1280 aa)	143 kDa	0	1.9526	N	0	Transcription/Translation	sequence specific DNA binding / transcriptional regulation	FALSE
CNAG_00253T0	| CNAG_00253 hypothetical protein (787 aa)	89 kDa	0	1.9526	N	0	-	-	FALSE
CNAG_07552T0	| CNAG_07552 DNA repair protein Rad8 (2378 aa)	266 kDa	0	1.9526	N	0	DNA repair	Helicase activity	FALSE
CNAG_02164T0	| CNAG_02164 hypothetical protein (1108 aa)	121 kDa	0	1.9526	N	0	-	-	FALSE
CNAG_03884T0	| CNAG_03884 hypothetical protein (1234 aa)	133 kDa	0	1.9526	N	0	-	-	FALSE
CNAG_00161T0	| CNAG_00161 auxin-induced protein (331 aa)	37 kDa	0	1.9526	N	0	Redox processes	oxidoreductase activity	FALSE
CNAG_06704T0	| CNAG_06704 hypothetical protein (312 aa)	35 kDa	0	1.9526	N	0	-	-	FALSE
CNAG_05565T0	| CNAG_05565 hypothetical protein (718 aa)	78 kDa	0	1.9526	N	0	-	-	FALSE
CNAG_03345T0 (+1)	| CNAG_03345 hypothetical protein (1671 aa)	182 kDa	0	1.9526	N	0	-	-	FALSE
CNAG_01476T0	| CNAG_01476 hypothetical protein (1577 aa)	179 kDa	0	1.9526	N	1	-	-	FALSE
CNAG_01738T0	| CNAG_01738 hypothetical protein (955 aa)	104 kDa	0	1.9526	N	0	-	-	FALSE
CNAG_03466T0	| CNAG_03466 RNA-dependent RNA polymerase 1 (1124 aa)	127 kDa	0	1.9526	N	0	Transcription/Translation	RNA-directed RNA polymerase activity	FALSE
CNAG_03023T0	| CNAG_03023 hypothetical protein (1378 aa)	152 kDa	0	1.9526	N	0	-	-	FALSE
CNAG_01048T1	| CNAG_01048 hypothetical protein (1297 aa)	144 kDa	0	1.9526	N	0	-	-	FALSE
CNAG_01640T0	| CNAG_01640 hypothetical protein (3150 aa)	350 kDa	2.8551	1.9526	Y	1	-	-	FALSE
CNAG_00178T0	| CNAG_00178 DNA repair protein REV1 (1255 aa)	138 kDa	0	1.9526	N	0	DNA repair	Mg ion binding / DNA directed DNA polymerase activity	FALSE
CNAG_06798T0	| CNAG_06798 U3 small nucleolar RNA-associated protein 18 (623 aa)	67 kDa	0	1.9526	N	0	Transcription/Translation	rRNA processing	FALSE
CNAG_00416T0	| CNAG_00416 f-box/wd-repeat protein lin-23 (767 aa)	83 kDa	0	1.9526	N	0	Replication	negative regulation of cell division	FALSE
CNAG_05977T0	| CNAG_05977 proteasome activator subunit 4 (2108 aa)	237 kDa	0	1.9526	N	0	DNA repair / Signal Transduction	Developmental protein with a variety of functions	FALSE
CNAG_03110T0	| CNAG_03110 hypothetical protein (964 aa)	105 kDa	0	1.9526	N	11	-	-	FALSE
CNAG_03063T1	| CNAG_03063 hypothetical protein (1885 aa)	204 kDa	0	1.9526	N	0	-	-	FALSE
CNAG_01063T0	| CNAG_01063 WD-repeat protein mip1 (1508 aa)	168 kDa	0	1.9425	N	0	Replication	meiotic nuclear division	FALSE
CNAG_04696T0	| CNAG_04696 DNA clamp loader (780 aa)	83 kDa	0	1.9425	N	0	DNA replication	DNA, nucleotide binding	FALSE
CNAG_02721T0	| CNAG_02721 leucine repeat containing protein (1579 aa)	173 kDa	0	1.9425	N	0	Cytoskeleton	Structural component	FALSE
CNAG_00343T0	| CNAG_00343 hypothetical protein (392 aa)	43 kDa	0	1.9425	N	0	-	-	FALSE
CNAG_01316T0	| CNAG_01316 replication factor A2 (267 aa)	29 kDa	0	1.9425	N	0	DNA repair	DNA / Protein binding	FALSE
CNAG_03117T0	| CNAG_03117 hypothetical protein (1516 aa)	167 kDa	0	1.9425	N	0	-	-	FALSE
CNAG_04733T0	| CNAG_04733 DNA repair protein RAD5 (1356 aa)	149 kDa	0	1.9425	N	0	DNA repair	Helicase activity	FALSE
CNAG_00632T0	| CNAG_00632 hypothetical protein (164 aa)	18 kDa	0	1.0743	N	3	-	-	FALSE
CNAG_01722T0	| CNAG_01722 vacuolar protein sorting-associated protein vps13 (3190 aa)	355 kDa	2.0293	1.0743	N	0	Transport	Late endosome to vacuole transport	FALSE
CNAG_04815T0	| CNAG_04815 cytokinesis protein (1787 aa)	197 kDa	0	1.0743	N	1	Cytoskeleton	Actin cytoskeleton organization	FALSE
CNAG_07812T0	| CNAG_07812 hypothetical protein (241 aa)	27 kDa	0	1.0743	N	4	-	-	FALSE
CNAG_00313T0	| CNAG_00313 hypothetical protein (868 aa)	95 kDa	3.8068	1.0743	N	7	-	-	FALSE
CNAG_03129T0	| CNAG_03129 transcription factor iiia (504 aa)	58 kDa	0	1.0743	N	0	Transcription/Translation	metal ion / nucleic acid binding	FALSE
CNAG_07936T0	| CNAG_07936 hypothetical protein (2492 aa)	277 kDa	1.9034	1.0743	N	0	-	-	FALSE
CNAG_07377T0	| CNAG_07377 transformation/transcription domain-associated protein (3699 aa)	419 kDa	0	0.97629	N	0	Transcription/Translation	Transcriptonal regulator	FALSE
CNAG_03923T0	| CNAG_03923 crossover junction endonuclease MUS81 (925 aa)	102 kDa	0	0.97629	N	0	DNA repair	DNA recombination, repair, damage	FALSE
CNAG_03669T0	| CNAG_03669 hypothetical protein (1112 aa)	121 kDa	0	0.97629	N	0	-	-	FALSE
CNAG_02664T0	| CNAG_02664 D-lactate dehydrogenase (538 aa)	58 kDa	0	0.97629	N	0	Redox processes	oxidoreductase activity	FALSE
CNAG_01298T0	| CNAG_01298 lysophospholipase NTE1 (1622 aa)	178 kDa	0	0.97629	N	4	Lipid Metabolism	phosphotidylcholine metabolic activity	FALSE
CNAG_01039T0	| CNAG_01039 superkiller protein 3 (1548 aa)	172 kDa	0	0.97629	N	0	Antiviral Defense	Represses dsRNA virus propogation by blocking translation of viral mRNA	FALSE
CNAG_07756T0	| CNAG_07756 cell division control protein (526 aa)	57 kDa	2.8412	0.97123	N	0	Replication	DNA replication initiation, cell division	FALSE
CNAG_01023T0	| CNAG_01023 cohesin complex subunit SCC1 (658 aa)	72 kDa	7.1026	0	N	0	Replication	Complex that regulates chromatids, DNA repair	FALSE
CNAG_01669T0	| CNAG_01669 metallo-beta-lactamase family protein (482 aa)	53 kDa	5.3987	0	Y	0	Drug Resistance		FALSE
CNAG_01126T0	| CNAG_01126 guanine nucleotide exchange protein for ADP-robosylation factor (1954 aa)	217 kDa	4.0586	0	N	0	Signal Transduction	ARF GEF activity	FALSE
CNAG_04444T0	| CNAG_04444 splicing factor 3B subunit 1 (1155 aa)	130 kDa	3.7883	0	N	2	Transcription/Translation	Chromatin binding, RNA splicing	FALSE
CNAG_06440T0	| CNAG_06440 DNA dependent ATPase (1078 aa)	122 kDa	3.7883	0	N	0	Transcription/Translation	ATP dependent helicase activity	FALSE
CNAG_07433T0	| CNAG_07433 hypothetical protein (1596 aa)	173 kDa	3.703	0	N	0	-	-	FALSE
CNAG_05771T0 (+1)	| CNAG_05771 serine/threonine-protein kinase TEL1 (3054 aa)	340 kDa	3.044	0	Y	2	Signal Transduction	ATP binding, protein serine/threonine kinase activity	FALSE
CNAG_06627T0	| CNAG_06627 pre-mRNA-processing factor 40 (717 aa)	84 kDa	3.044	0	N	0	Replication	Cell cycle, cell division, mRNA processing, mRNA splicing	FALSE
CNAG_02897T0	| CNAG_02897 inositol hexaphosphate kinase 1 (1250 aa)	138 kDa	3.044	0	N	0	-	-	FALSE
CNAG_06916T0	| CNAG_06916 hypothetical protein (897 aa)	97 kDa	3.044	0	N	0	-	-	FALSE
CNAG_07769T0	| CNAG_07769 E3 ubiquitin-protein ligase HUWE1 (3343 aa)	370 kDa	3.044	0	N	1	Ubiquitination		FALSE
CNAG_06674T0	| CNAG_06674 hypothetical protein (1379 aa)	151 kDa	2.8551	0	N	0	-	-	FALSE
CNAG_01004T0 (+1)	| CNAG_01004 hypothetical protein (988 aa)	108 kDa	2.8551	0	N	0	-	-	FALSE
CNAG_01538T0	| CNAG_01538 hypothetical protein (1409 aa)	159 kDa	2.8551	0	N	0	-	-	FALSE
CNAG_07463T0	| CNAG_07463 separase (2189 aa)	241 kDa	2.8551	0	N	3	Replication		FALSE
CNAG_02828T0	| CNAG_02828 hypothetical protein (1245 aa)	139 kDa	2.8551	0	N	0	-	-	FALSE
CNAG_00328T0	| CNAG_00328 DNA excision repair protein ERCC-5 (1272 aa)	140 kDa	2.8551	0	N	0	DNA repair		FALSE
CNAG_04725T0	| CNAG_04725 hypothetical protein (842 aa)	93 kDa	2.8551	0	N	0	-	-	FALSE
CNAG_00099T0	| CNAG_00099 minichromosome maintenance protein 3 (857 aa)	95 kDa	2.8551	0	N	0	DNA replication	Helicase activity	FALSE
CNAG_01282T0	| CNAG_01282 hypothetical protein (883 aa)	98 kDa	2.8551	0	N	0	-	-	FALSE
CNAG_05558T0	| CNAG_05558 CAMK/CAMKL/Kin4 protein kinase (1411 aa)	153 kDa	2.8551	0	N	0	Signal Transduction	ATP binding, protein serine/threonine kinase activity	FALSE
CNAG_01115T0	| CNAG_01115 hypothetical protein (3015 aa)	338 kDa	2.8412	0	Y	0	-	-	FALSE
CNAG_04006T0	| CNAG_04006 hypothetical protein (997 aa)	108 kDa	2.8412	0	N	0	-	-	FALSE
CNAG_07317T1	| CNAG_07317 hypothetical protein (445 aa)	49 kDa	2.8412	0	N	2	-	-	FALSE
CNAG_03533T0	| CNAG_03533 JmjC domain-containing histone demethylation protein 1 (861 aa)	96 kDa	2.8412	0	N	0	Transcription/Translation	Zinc binding demethylase	FALSE
CNAG_01377T0	| CNAG_01377 PAB-dependent poly(A)-specific ribonuclease subunit PAN2 (1184 aa)	131 kDa	2.6994	0	N	0	DNA repair	exonuclease activity	FALSE
CNAG_02089T0	| CNAG_02089 hypothetical protein (715 aa)	77 kDa	2.6994	0	N	1	-	-	FALSE
CNAG_03355T0	| CNAG_03355 hypothetical protein (1839 aa)	204 kDa	2.6994	0	N	0	-	-	FALSE
CNAG_01051T0	| CNAG_01051 dynactin 1 (1275 aa)	141 kDa	2.6994	0	N	0	Transport	microtubule based transport	FALSE
CNAG_05846T0	| CNAG_05846 ubiquitin-conjugating enzyme E2 O (958 aa)	108 kDa	2.0293	0	N	0	Ubiquitination		FALSE
CNAG_02038T0	| CNAG_02038 hypothetical protein (620 aa)	69 kDa	2.0293	0	N	1	-	-	FALSE
CNAG_05404T0 (+1)	| CNAG_05404 histone-lysine N-methyltransferase SUV39H (1821 aa)	195 kDa	2.0293	0	N	0	Transcription/Translation		FALSE
CNAG_05639T0	| CNAG_05639 hypothetical protein (1115 aa)	124 kDa	2.0293	0	N	0	-	-	FALSE
CNAG_04870T0	| CNAG_04870 hypothetical protein (861 aa)	93 kDa	2.0293	0	N	0	-	-	FALSE
CNAG_03653T0	| CNAG_03653 hypothetical protein (779 aa)	87 kDa	2.0293	0	N	0	-	-	FALSE
CNAG_01356T0	| CNAG_01356 hypothetical protein (1420 aa)	154 kDa	1.9034	0	Y	5	-	-	FALSE
CNAG_06136T0	| CNAG_06136 hypothetical protein (1210 aa)	133 kDa	1.9034	0	N	0	-	-	FALSE
CNAG_03148T0	| CNAG_03148 nuclear condensin complex protein (1215 aa)	135 kDa	1.9034	0	N	0	Replication	Mitotic Chromosome Condensation	FALSE
CNAG_03216T0	| CNAG_03216 CAMK protein kinase (910 aa)	97 kDa	1.9034	0	N	0	Signal Transduction		FALSE
CNAG_01587T0	| CNAG_01587 RNA polymerase-associated protein LEO1 (469 aa)	52 kDa	1.9034	0	N	0	Transcription/Translation		FALSE
CNAG_07699T0	| CNAG_07699 zinc finger family protein (1695 aa)	185 kDa	1.9034	0	N	0	Transcription/Translation		FALSE
CNAG_01641T0	| CNAG_01641 DNA polymerase phi subunit (1171 aa)	130 kDa	1.9034	0	N	0	Transcription/Translation		FALSE
CNAG_01306T1	| CNAG_01306 chromodomain-helicase-DNA-binding protein 3 (1161 aa)	128 kDa	1.9034	0	N	0	Transcription/Translation		FALSE
CNAG_01658T0	| CNAG_01658 hypothetical protein (1027 aa)	114 kDa	1.9034	0	N	0	-	-	FALSE
CNAG_03675T0	| CNAG_03675 pumilio domain-containing protein (689 aa)	76 kDa	1.9034	0	N	0	Transcription/Translation	RNA binding for translation	FALSE
CNAG_02912T0	| CNAG_02912 hypothetical protein (1744 aa)	189 kDa	1.9034	0	N	0	-	-	FALSE
CNAG_02671T0	| CNAG_02671 pre-mRNA-splicing factor CEF1 (839 aa)	93 kDa	1.9034	0	N	0	Transcription/Translation	Chromatin binding, DNA binding	FALSE
CNAG_07752T0	| CNAG_07752 UDP-galactopyranose mutase (539 aa)	60 kDa	1.9034	0	N	0	Lipopolysaccharide Biosynthesis		FALSE
CNAG_06166T0	| CNAG_06166 ATP-dependent DNA helicase MPH1 (1524 aa)	169 kDa	1.9034	0	N	0	Transcription/Translation	Helicase activity	FALSE
CNAG_03777T0	| CNAG_03777 hypothetical protein (544 aa)	60 kDa	1.9034	0	N	0	-	-	FALSE
CNAG_04804T0	| CNAG_04804 hypothetical protein (1027 aa)	112 kDa	1.8941	0	N	2	-	-	FALSE
CNAG_03404T0 (+1)	| CNAG_03404 hypothetical protein (954 aa)	105 kDa	1.8941	0	N	0	-	-	FALSE
CNAG_01340T0	| CNAG_01340 ATPase (1574 aa)	173 kDa	1.8941	0	N	0	Transport		FALSE
CNAG_07532T0	| CNAG_07532 hypothetical protein (457 aa)	50 kDa	1.8941	0	N	0	-	-	FALSE
CNAG_06283T0	| CNAG_06283 nucleolar protein (626 aa)	71 kDa	1.8941	0	N	0	Transcription/Translation	Chromatin binding, DNA binding	FALSE
CNAG_07409T0	| CNAG_07409 DNA-directed RNA polymerase, mitochondrial (1325 aa)	146 kDa	1.8941	0	N	0	Transcription/Translation		FALSE
CNAG_02810T0 (+1)	| CNAG_02810 pumilio-family RNA binding protein (951 aa)	102 kDa	1.8941	0	N	0	Transcription/Translation		FALSE
CNAG_02325T0	| CNAG_02325 mitochondrial protein (363 aa)	41 kDa	1.8941	0	N	1	-	-	FALSE
CNAG_06112T0	| CNAG_06112 carbamoyl-phosphate synthase arginine-specific large chain (1156 aa)	127 kDa	1.8941	0	N	0	Nitrogen metabolism		FALSE
CNAG_06584T0	| CNAG_06584 hypothetical protein (632 aa)	68 kDa	1.7996	0	N	12	-	-	FALSE
CNAG_05825T0	| CNAG_05825 minichromosome maintenance protein 7 (cell division control protein 47) (789 aa)	89 kDa	1.7996	0	N	0	Replication	DNA helicase activity, cell division	FALSE
CNAG_04278T0	| CNAG_04278 DNA ligase 1 (804 aa)	89 kDa	1.7996	0	N	0	DNA repair	DNA ligase	FALSE
CNAG_00699T0	| CNAG_00699 transmembrane receptor (1373 aa)	146 kDa	1.7996	0	Y	0	Signal Transduction		FALSE
CNAG_04117T0	| CNAG_04117 hypothetical protein (717 aa)	79 kDa	1.0147	0	N	0	-	-	FALSE
CNAG_04768T0	| CNAG_04768 hypothetical protein (961 aa)	107 kDa	1.0147	0	N	0	-	-	FALSE
CNAG_03484T0	| CNAG_03484 kinetochore protein Mis13/DSN1 (633 aa)	69 kDa	1.0147	0	N	0	Replication		FALSE
CNAG_01533T0	| CNAG_01533 rho GTPase activator (999 aa)	105 kDa	1.0147	0	N	0	Signal Transduction		FALSE
CNAG_00330T0	| CNAG_00330 transcription factor TFIIIB component b'' (543 aa)	60 kDa	0.9517	0	N	0	Transcription/Translation		FALSE
CNAG_06161T0 (+1)	| CNAG_06161 hypothetical protein (1823 aa)	199 kDa	0.9517	0	N	0	-	-	FALSE
CNAG_06362T0	| CNAG_06362 hypothetical protein (2327 aa)	256 kDa	0.9517	0	N	3	-	-	FALSE
CNAG_00642T0	| CNAG_00642 hypothetical protein (3441 aa)	365 kDa	0.94707	0	N	0	-	-	FALSE
CNAG_00007T0	| CNAG_00007 methionine-tRNA ligase (583 aa)	65 kDa	0.94707	0	N	0	Transcription/Translation	Ligase	FALSE
CNAG_07995T0	| CNAG_07995 hypothetical protein (886 aa)	97 kDa	0.94707	0	N	0	-	-	FALSE
CNAG_06678T0	| CNAG_06678 enzyme activator (721 aa)	78 kDa	0.94707	0	N	0	-		FALSE
CNAG_07634T0	| CNAG_07634 hypothetical protein (1459 aa)	162 kDa	0.94707	0	N	2	-	-	FALSE
CNAG_03017T0	| CNAG_03017 transcription initiation factor TFIIF subunit alpha (769 aa)	84 kDa	0.94707	0	N	0	Transcription/Translation		FALSE
CNAG_03333T0	| CNAG_03333 cytoplasmic protein (878 aa)	97 kDa	0.94707	0	N	12	-		FALSE
CNAG_05027T0	| CNAG_05027 monoamine oxidase (493 aa)	54 kDa	0.89979	0	N	0	Redox processes	oxidoreductase activity	FALSE
