# Supplementary material for: Cryptococcus neoformans releases proteins during intracellular residence that affect the outcome of the fungal–macrophage interaction
Source: Microlife. 2022 Sep 21;3:uqac015. doi: 10.1093/femsml/uqac015 (PMC9552768; doi:10.1093/femsml/uqac015)
Supplement: uqac015_Supplemental_Files [file uqac015_supplemental_files.zip › STable2-2021-7-12_TablePredID-supplementary data.xlsx]

## Sheet: Sheet1
CNAG	SignalP	PrediSci	Phobius (SP)	Phobius (TM)
CNAG_00007	N	N	N	0
CNAG_00050	N	N	N	0
CNAG_00060	N	N	N	0
CNAG_00099	N	N	N	0
CNAG_00161	N	N	N	0
CNAG_00178	N	N	N	0
CNAG_00253	N	N	N	0
CNAG_00313	N	N	N	7
CNAG_00328	N	N	N	0
CNAG_00330	N	N	N	0
CNAG_00343	N	N	N	0
CNAG_00348	N	N	N	0
CNAG_00416	N	N	N	0
CNAG_00493	N	N	N	0
CNAG_00566	N	N	N	0
CNAG_00583	N	N	N	1
CNAG_00609	N	Y	Y	11
CNAG_00626	N	N	N	1
CNAG_00632	N	N	N	3
CNAG_00640	N	N	N	0
CNAG_00642	N	N	N	0
CNAG_00651	N	Y	N	4
CNAG_00665	N	N	N	0
CNAG_00682	N	N	N	0
CNAG_00699	Y	Y	Y	0
CNAG_00730	N	N	N	12
CNAG_00866	N	N	N	0
CNAG_00995	Y	N	Y	0
CNAG_01000	N	N	N	0
CNAG_01004	N	N	N	0
CNAG_01016	N	N	N	0
CNAG_01023	N	N	N	0
CNAG_01039	N	N	N	0
CNAG_01048	N	N	N	0
CNAG_01051	N	N	N	0
CNAG_01063	N	N	N	0
CNAG_01101	N	N	Y	0
CNAG_01107	N	Y	N	4
CNAG_01115	N	Y	Y	0
CNAG_01126	N	N	N	0
CNAG_01265	N	N	N	0
CNAG_01282	N	N	N	0
CNAG_01298	N	N	N	4
CNAG_01306	N	N	N	0
CNAG_01316	N	N	N	0
CNAG_01340	N	N	N	0
CNAG_01356	N	Y	N	5
CNAG_01377	N	N	N	0
CNAG_01398	N	N	N	0
CNAG_01415	N	N	N	0
CNAG_01430	N	N	N	0
CNAG_01476	N	N	N	1
CNAG_01530	N	N	N	1
CNAG_01533	N	N	N	0
CNAG_01538	N	N	N	0
CNAG_01557	N	N	N	0
CNAG_01579	N	N	N	0
CNAG_01587	N	N	N	0
CNAG_01640	N	Y	N	1
CNAG_01641	N	N	N	0
CNAG_01658	N	N	N	0
CNAG_01669	N	Y	Y	0
CNAG_01722	N	N	N	0
CNAG_01738	N	N	N	0
CNAG_01763	N	N	N	0
CNAG_01848	N	N	N	0
CNAG_01882	N	N	N	0
CNAG_01984	N	N	N	0
CNAG_02038	N	N	N	1
CNAG_02089	N	N	N	1
CNAG_02099	N	N	N	0
CNAG_02103	N	N	N	0
CNAG_02164	N	N	N	0
CNAG_02168	N	N	N	0
CNAG_02284	N	N	N	0
CNAG_02303	N	N	N	0
CNAG_02325	N	N	N	1
CNAG_02440	Y	Y	Y	0
CNAG_02528	N	N	N	0
CNAG_02664	N	N	N	0
CNAG_02666	N	N	N	1
CNAG_02671	N	N	N	0
CNAG_02721	N	N	N	0
CNAG_02801	N	N	N	0
CNAG_02810	N	N	N	0
CNAG_02828	N	N	N	0
CNAG_02897	N	N	N	0
CNAG_02912	N	N	N	0
CNAG_03017	N	N	N	0
CNAG_03023	N	N	N	0
CNAG_03063	N	N	N	0
CNAG_03110	N	N	N	11
CNAG_03117	N	N	N	0
CNAG_03129	N	N	N	0
CNAG_03148	N	N	N	0
CNAG_03216	N	N	N	0
CNAG_03240	N	N	N	1
CNAG_03316	N	N	N	0
CNAG_03333	N	N	N	12
CNAG_03345	N	N	N	0
CNAG_03355	N	N	N	0
CNAG_03404	N	N	N	0
CNAG_03466	N	N	N	0
CNAG_03484	N	N	N	0
CNAG_03503	N	N	N	11
CNAG_03533	N	N	N	0
CNAG_03553	N	N	N	1
CNAG_03588	N	N	N	0
CNAG_03600	N	N	N	10
CNAG_03608	N	N	N	0
CNAG_03621	N	N	N	0
CNAG_03653	N	N	N	0
CNAG_03655	N	N	N	0
CNAG_03669	N	N	N	0
CNAG_03675	N	N	N	0
CNAG_03701	N	N	N	0
CNAG_03777	N	N	N	0
CNAG_03884	N	N	N	0
CNAG_03894	N	N	N	0
CNAG_03923	N	N	N	0
CNAG_03983	N	N	N	0
CNAG_04006	N	N	N	0
CNAG_04066	N	N	N	0
CNAG_04082	N	N	N	0
CNAG_04113	N	N	N	0
CNAG_04117	N	N	N	0
CNAG_04164	N	N	Y	0
CNAG_04172	N	N	N	0
CNAG_04189	N	N	N	0
CNAG_04278	N	N	N	0
CNAG_04360	N	N	N	0
CNAG_04370	N	N	Y	0
CNAG_04377	N	N	Y	0
CNAG_04393	N	N	N	0
CNAG_04433	N	N	N	0
CNAG_04444	N	N	N	2
CNAG_04450	N	N	N	0
CNAG_04580	N	N	Y	0
CNAG_04640	N	N	N	0
CNAG_04696	N	N	N	0
CNAG_04724	N	N	N	0
CNAG_04725	N	N	N	0
CNAG_04727	N	N	N	1
CNAG_04733	N	N	N	0
CNAG_04755	N	N	N	0
CNAG_04768	N	N	N	0
CNAG_04788	N	N	N	0
CNAG_04804	N	N	N	2
CNAG_04815	N	N	N	1
CNAG_04838	N	N	N	1
CNAG_04864	N	N	N	0
CNAG_04870	N	N	N	0
CNAG_05027	N	N	N	0
CNAG_05070	N	N	Y	0
CNAG_05077	N	N	N	0
CNAG_05404	N	N	N	0
CNAG_05438	N	N	N	0
CNAG_05540	N	Y	N	1
CNAG_05558	N	N	N	0
CNAG_05565	N	N	N	0
CNAG_05581	N	N	N	6
CNAG_05609	N	N	N	0
CNAG_05622	N	N	N	0
CNAG_05639	N	N	N	0
CNAG_05771	N	N	Y	2
CNAG_05791	N	N	N	0
CNAG_05825	N	N	N	0
CNAG_05826	N	N	N	0
CNAG_05846	N	N	N	0
CNAG_05894	N	N	N	0
CNAG_05977	N	N	N	0
CNAG_06112	N	N	N	0
CNAG_06123	N	N	N	0
CNAG_06136	N	N	N	0
CNAG_06158	N	N	N	0
CNAG_06161	N	N	N	0
CNAG_06166	N	N	N	0
CNAG_06178	N	N	N	0
CNAG_06231	N	N	N	0
CNAG_06277	N	N	N	0
CNAG_06278	N	N	N	0
CNAG_06283	N	N	N	0
CNAG_06325	N	N	N	0
CNAG_06332	N	N	N	0
CNAG_06362	N	N	N	3
CNAG_06368	N	N	N	0
CNAG_06435	N	N	N	0
CNAG_06440	N	N	N	0
CNAG_06454	N	N	N	0
CNAG_06584	N	N	N	12
CNAG_06627	N	N	N	0
CNAG_06674	N	N	N	0
CNAG_06678	N	N	N	0
CNAG_06704	N	N	N	0
CNAG_06728	N	N	N	0
CNAG_06798	N	N	N	0
CNAG_06812	N	N	N	0
CNAG_06818	N	N	N	0
CNAG_06819	N	N	N	0
CNAG_06864	N	N	N	0
CNAG_06916	N	N	N	0
CNAG_07317	N	N	N	2
CNAG_07373	N	N	N	0
CNAG_07377	N	N	N	0
CNAG_07409	N	N	N	0
CNAG_07433	N	N	N	0
CNAG_07463	N	N	N	3
CNAG_07473	N	N	N	0
CNAG_07524	N	N	N	0
CNAG_07532	N	N	N	0
CNAG_07552	N	N	N	0
CNAG_07571	N	N	N	0
CNAG_07634	N	N	N	2
CNAG_07699	N	N	N	0
CNAG_07718	N	N	N	0
CNAG_07752	N	N	N	0
CNAG_07756	N	N	N	0
CNAG_07769	N	N	N	1
CNAG_07781	N	N	N	13
CNAG_07800	N	N	N	0
CNAG_07812	N	N	N	4
CNAG_07855	N	N	N	0
CNAG_07903	N	N	N	0
CNAG_07936	N	N	N	0
CNAG_07967	N	N	Y	0
CNAG_07995	N	N	N	0
